# Supplementary material for: SPIM workflow manager for HPC
Source: Bioinformatics. 2019 Feb 25;35(19):3875–6. doi: 10.1093/bioinformatics/btz140 (PMC6761944; doi:10.1093/bioinformatics/btz140)
Supplement: btz140_Supplementary_Data [file btz140_supplementary_data.zip]

Archive with 3 entries (2 files):
- btz140_suppl_data/
- btz140_suppl_data/Bioinformatics-supplementary_data.zip
- btz140_suppl_data/Bioinformatics___supplementary_data.pdf
